# Supplementary material for: ﻿Two new species of Psen Latreille, 1796 (Hymenoptera, Apoidea, Crabronidae) from China, with a key to Psen species of China
Source: Zookeys. 2025 Jan 22;1224:87–108. doi: 10.3897/zookeys.1224.133244 (PMC11780322; doi:10.3897/zookeys.1224.133244)
Supplement: XML Treatment for Psen [file zookeys.1224.133244-treatment1.xml]

<!DOCTYPE tp:taxon-treatment
  PUBLIC "-//TaxonX//DTD Taxonomic Treatment Publishing DTD v0 20100105//EN" "tax-treatment-NSO.dtd">
<tp:taxon-treatment xmlns:tp="http://www.plazi.org/taxpub"><tp:treatment-meta><kwd-group><label>Taxon classification</label><kwd>
              <named-content content-type="kingdom">Animalia</named-content>
            </kwd><kwd>
              <named-content content-type="order">Hymenoptera</named-content>
            </kwd><kwd>
              <named-content content-type="family">Crabronidae</named-content>
            </kwd></kwd-group><mixed-citation publication-type="journal"><person-group><name><surname>Deng</surname><given-names>Yao</given-names></name><name><surname>Ma</surname><given-names>Li</given-names></name><name><surname>Li</surname><given-names>Qiang</given-names></name></person-group><article-title>﻿Two new species of <italic><tp:taxon-name><tp:taxon-name-part taxon-name-part-type="genus" reg="Psen">Psen</tp:taxon-name-part></tp:taxon-name></italic> Latreille, 1796 (<tp:taxon-name><tp:taxon-name-part taxon-name-part-type="order">Hymenoptera</tp:taxon-name-part></tp:taxon-name>, <tp:taxon-name><tp:taxon-name-part taxon-name-part-type="superfamily">Apoidea</tp:taxon-name-part></tp:taxon-name>, <tp:taxon-name><tp:taxon-name-part taxon-name-part-type="family">Crabronidae</tp:taxon-name-part></tp:taxon-name>) from China, with a key to <italic><tp:taxon-name><tp:taxon-name-part taxon-name-part-type="genus" reg="Psen">Psen</tp:taxon-name-part></tp:taxon-name></italic> species of China</article-title><source>Zookeys</source><day>22</day><month>01</month><year>2025</year><volume>1224</volume><fpage>87</fpage><lpage>108</lpage><pub-id pub-id-type="doi">10.3897/zookeys.1224.133244</pub-id></mixed-citation></tp:treatment-meta><tp:nomenclature><label>﻿</label><tp:taxon-name>
            <object-id xmlns:xlink="http://www.w3.org/1999/xlink" content-type="arpha" xlink:type="simple">630682D2-3493-5A99-A490-3AC990B01A0A</object-id>
            <tp:taxon-name-part taxon-name-part-type="genus" reg="Psen">Psen</tp:taxon-name-part>
          </tp:taxon-name><tp:taxon-authority>Latreille, 1796</tp:taxon-authority><tp:nomenclature-citation-list><tp:nomenclature-citation><tp:taxon-name>
                <tp:taxon-name-part taxon-name-part-type="genus" reg="Psen">Psen</tp:taxon-name-part>
              </tp:taxon-name><comment>Latreille, 1796: 122 (no included species). Type species: <tp:taxon-name><tp:taxon-name-part taxon-name-part-type="genus" reg="Sphex">Sphex</tp:taxon-name-part><tp:taxon-name-part taxon-name-part-type="species" reg="ater">ater</tp:taxon-name-part></tp:taxon-name> Fabricius, 1794 [= <tp:taxon-name><tp:taxon-name-part taxon-name-part-type="genus" reg="Crabro">Crabro</tp:taxon-name-part><tp:taxon-name-part taxon-name-part-type="species" reg="ater">ater</tp:taxon-name-part></tp:taxon-name> Olivier, 1792], designated by <xref ref-type="bibr" rid="B22">Latreille 1802</xref>: 338 (first included species).</comment></tp:nomenclature-citation><tp:nomenclature-citation><tp:taxon-name>
                <tp:taxon-name-part taxon-name-part-type="genus" reg="Psenus">Psenus</tp:taxon-name-part>
              </tp:taxon-name><comment>Rafinesque, 1815: 124. Emendation of <tp:taxon-name><tp:taxon-name-part taxon-name-part-type="genus" reg="Psen">Psen</tp:taxon-name-part></tp:taxon-name> Latreille, 1796.</comment></tp:nomenclature-citation><tp:nomenclature-citation><tp:taxon-name>
                <tp:taxon-name-part taxon-name-part-type="genus" reg="Mesopora">Mesopora</tp:taxon-name-part>
              </tp:taxon-name><comment>Wesmael, 1852: 279. Type species: <tp:taxon-name><tp:taxon-name-part taxon-name-part-type="genus" reg="Psen">Psen</tp:taxon-name-part><tp:taxon-name-part taxon-name-part-type="species" reg="ater">ater</tp:taxon-name-part></tp:taxon-name> of Vander Linden, 1829 [= <tp:taxon-name><tp:taxon-name-part taxon-name-part-type="genus" reg="Sphex">Sphex</tp:taxon-name-part><tp:taxon-name-part taxon-name-part-type="species" reg="ater">ater</tp:taxon-name-part></tp:taxon-name> of Panzer, 1799 = <tp:taxon-name><tp:taxon-name-part taxon-name-part-type="genus" reg="Sphex">Sphex</tp:taxon-name-part><tp:taxon-name-part taxon-name-part-type="species" reg="ater">ater</tp:taxon-name-part></tp:taxon-name> Fabricius, 1794 = <tp:taxon-name><tp:taxon-name-part taxon-name-part-type="genus" reg="Crabro">Crabro</tp:taxon-name-part><tp:taxon-name-part taxon-name-part-type="species" reg="ater">ater</tp:taxon-name-part></tp:taxon-name> Olivier, 1792], by monotypy.</comment></tp:nomenclature-citation></tp:nomenclature-citation-list></tp:nomenclature><tp:treatment-sec sec-type="diagnosis" id="SECID0EWHAE"><title>Diagnosis.</title><p>The genus <italic><tp:taxon-name><tp:taxon-name-part taxon-name-part-type="genus" reg="Psen">Psen</tp:taxon-name-part></tp:taxon-name></italic> can be identified as a member of the tribe <tp:taxon-name><tp:taxon-name-part taxon-name-part-type="tribe">Psenini</tp:taxon-name-part></tp:taxon-name> Costa, 1858 within the subfamily <tp:taxon-name><tp:taxon-name-part taxon-name-part-type="subfamily">Pemphredoninae</tp:taxon-name-part></tp:taxon-name> based on Mandible bidentate apically; occipital carina joining hypostomal carina before midventral line of head; no genal process; scrobe sulus deep, hypoepimeral area raised; omaulus ending as it becomes ventral and turning a little posteriorly; forewing second recurrent vein ending in second or interstitial or third submarginal cell, hindwing M diverging before cu-a; propodeum usually coarsely reticulate posteriorly, sometimes multivariate; dorso-median area of petiole usually smooth, rarely with coarse punctures, without carinae but rarely with a posterior longitudinal groove, no conspicuous laterodorsal setae but abundant strong setae lateroventrally; male gastral sterna III and IV, or only III or IV, with marginal setae posteriorly, rarely without marginal setae, VIII an upturned pseudo-sting; female pygidial plate subtriangular, narrow or broad, sparsely or densely bristled (<xref ref-type="bibr" rid="B5">Bohart and Menke 1976</xref>).</p></tp:treatment-sec><ref-list><ref id="B22"><mixed-citation xmlns:xlink="http://www.w3.org/1999/xlink" xlink:type="simple"><person-group><name name-style="western"><surname>Latreille</surname><given-names>PA</given-names></name></person-group> (<year>1802</year>) Histoire naturelle générale et particulière des Crustacés et des Insectes. Ouvrage faisant suite à l’Histoire Naturelle générale et particulière, composée par Leclercq de Buffon, et rédigée par C.S. Sonnini, membre de plusiers Sociétés savantes. Vol. 3. Imprimerie F. Dufart, Paris. I–XII, 13–467. <ext-link xlink:href="https://researcharchive.calacademy.org/research/entomology/Entomology_Resources/Hymenoptera/sphecidae/copies/Latreille_1802a.pdf" ext-link-type="uri" xlink:type="simple">https://researcharchive.calacademy.org/research/entomology/Entomology_Resources/Hymenoptera/sphecidae/copies/Latreille_1802a.pdf</ext-link></mixed-citation></ref><ref id="B5"><mixed-citation xmlns:xlink="http://www.w3.org/1999/xlink" xlink:type="simple"><person-group><name name-style="western"><surname>Bohart</surname><given-names>RM</given-names></name><name name-style="western"><surname>Menke</surname><given-names>AS</given-names></name></person-group> (<year>1976</year>) <source>Sphecid wasps of the world, a genetic revision.</source><publisher-name>University of California Press</publisher-name>, <publisher-loc>Berkeley/ Los Angeles/ London</publisher-loc>, <size units="page">695 pp</size>. <ext-link xlink:href="10.1525/9780520309548" ext-link-type="doi" xlink:type="simple">https://doi.org/10.1525/9780520309548</ext-link></mixed-citation></ref></ref-list></tp:taxon-treatment>
