# Supplementary material for: ﻿Two new species of Psen Latreille, 1796 (Hymenoptera, Apoidea, Crabronidae) from China, with a key to Psen species of China
Source: Zookeys. 2025 Jan 22;1224:87–108. doi: 10.3897/zookeys.1224.133244 (PMC11780322; doi:10.3897/zookeys.1224.133244)
Supplement: XML Treatment for Psen fronistriatus [file zookeys.1224.133244-treatment2.xml]

<!DOCTYPE tp:taxon-treatment
  PUBLIC "-//TaxonX//DTD Taxonomic Treatment Publishing DTD v0 20100105//EN" "tax-treatment-NSO.dtd">
<tp:taxon-treatment xmlns:tp="http://www.plazi.org/taxpub"><tp:treatment-meta><kwd-group><label>Taxon classification</label><kwd>
              <named-content content-type="kingdom">Animalia</named-content>
            </kwd><kwd>
              <named-content content-type="order">Hymenoptera</named-content>
            </kwd><kwd>
              <named-content content-type="family">Crabronidae</named-content>
            </kwd></kwd-group><mixed-citation publication-type="journal"><person-group><name><surname>Deng</surname><given-names>Yao</given-names></name><name><surname>Ma</surname><given-names>Li</given-names></name><name><surname>Li</surname><given-names>Qiang</given-names></name></person-group><article-title>﻿Two new species of <italic><tp:taxon-name><tp:taxon-name-part taxon-name-part-type="genus" reg="Psen">Psen</tp:taxon-name-part></tp:taxon-name></italic> Latreille, 1796 (<tp:taxon-name><tp:taxon-name-part taxon-name-part-type="order">Hymenoptera</tp:taxon-name-part></tp:taxon-name>, <tp:taxon-name><tp:taxon-name-part taxon-name-part-type="superfamily">Apoidea</tp:taxon-name-part></tp:taxon-name>, <tp:taxon-name><tp:taxon-name-part taxon-name-part-type="family">Crabronidae</tp:taxon-name-part></tp:taxon-name>) from China, with a key to <italic><tp:taxon-name><tp:taxon-name-part taxon-name-part-type="genus" reg="Psen">Psen</tp:taxon-name-part></tp:taxon-name></italic> species of China</article-title><source>Zookeys</source><day>22</day><month>01</month><year>2025</year><volume>1224</volume><fpage>87</fpage><lpage>108</lpage><pub-id pub-id-type="doi">10.3897/zookeys.1224.133244</pub-id></mixed-citation></tp:treatment-meta><tp:nomenclature><label>﻿</label><tp:taxon-name>
            <object-id xmlns:xlink="http://www.w3.org/1999/xlink" content-type="arpha" xlink:type="simple">5AD221E3-67E8-581F-8CB9-A7B66F4A008A</object-id>
            <tp:taxon-name-part taxon-name-part-type="genus" reg="Psen">Psen</tp:taxon-name-part>
            <tp:taxon-name-part taxon-name-part-type="species" reg="fronistriatus">fronistriatus</tp:taxon-name-part>
            <object-id xmlns:xlink="http://www.w3.org/1999/xlink" content-type="zoobank" xlink:type="simple">https://zoobank.org/B1E624A9-0218-46B3-996B-BB83F7EA355C</object-id>
          </tp:taxon-name><tp:taxon-status xmlns:xlink="http://www.w3.org/1999/xlink" xlink:type="simple">sp. nov.</tp:taxon-status><xref ref-type="fig" rid="F1">Figs 1A–J</xref><xref ref-type="fig" rid="F2">, 2A-L</xref></tp:nomenclature><tp:treatment-sec sec-type="type material" id="SECID0EWSBG"><title>Type material.</title><p><bold><italic>Holotype</italic>.</bold> China • ♀; Inner Mongolia, Helan Mountain; <named-content xmlns:xlink="http://www.w3.org/1999/xlink" content-type="dwc:verbatimCoordinates" xlink:type="simple"><named-content content-type="geo-json" specific-use="{&#34;type&#34;:&#34;Point&#34;,&#34;coordinates&#34;:[105.852222,38.962500]}" id="NCID0EETBG" xlink:type="simple">38°57'45"N, 105°51'8"E</named-content></named-content>; 24.VII.2006; 1833 m elev.; collected by Ming LUO. <bold><italic>Paratypes</italic></bold>: China • 1♂; same data as holotype; China • 1♀; Yunnan Province, Gaoligong Mountain, Dulong River Tunnel; <named-content xmlns:xlink="http://www.w3.org/1999/xlink" content-type="dwc:verbatimCoordinates" xlink:type="simple"><named-content content-type="geo-json" specific-use="{&#34;type&#34;:&#34;Point&#34;,&#34;coordinates&#34;:[98.467500,27.848889]}" id="NCID0EPTBG" xlink:type="simple">27°50'56"N, 98°28'3"E</named-content></named-content>; 15.VII–2.VIII.2020; 2824 m elev.; collected by Lang YI; China • 1♂; Shaanxi Province, Yan’an City, Ganquan County, Liulimao; <named-content xmlns:xlink="http://www.w3.org/1999/xlink" content-type="dwc:verbatimCoordinates" xlink:type="simple"><named-content content-type="geo-json" specific-use="{&#34;type&#34;:&#34;Point&#34;,&#34;coordinates&#34;:[109.357222,36.167500]}" id="NCID0EXTBG" xlink:type="simple">36°10'3"N, 109°21'26"E</named-content></named-content>; 5.VII.1971; 1077 m elev.; collected by Jikun Yang. All types deposited in <abbrev xmlns:xlink="http://www.w3.org/1999/xlink" content-type="institution" xlink:title="Yunnan Agricultural University, Kunming, China" id="ABBRID0E3TBG" xlink:type="simple">YNAU</abbrev>.</p></tp:treatment-sec><tp:treatment-sec sec-type="diagnosis" id="SECID0EBUBG"><title>Diagnosis.</title><p>The new species is similar to <italic><tp:taxon-name><tp:taxon-name-part taxon-name-part-type="genus" reg="Psen">Psen</tp:taxon-name-part><tp:taxon-name-part taxon-name-part-type="species" reg="seminitidus">seminitidus</tp:taxon-name-part></tp:taxon-name></italic> van Lith, 1965, but differs from it and other congeners by the following characteristics (characters of <italic><tp:taxon-name><tp:taxon-name-part taxon-name-part-type="genus" reg="Psen">P.</tp:taxon-name-part><tp:taxon-name-part taxon-name-part-type="species" reg="seminitidus">seminitidus</tp:taxon-name-part></tp:taxon-name></italic> in parentheses): 1) the posterior surface of the propodeum lacks an oblique longitudinal ridge (the posterior surface of the propodeum has weakly oblique longitudinal carinae); 2) flagellomeres VII–X have linear tyloids beneath in the male (flagellomeres V–VI or V–VII beneath have linear tyloids); 3) the female <abbrev xmlns:xlink="http://www.w3.org/1999/xlink" xlink:title="post-ocellar distance" id="ABBRID0E4UBG" xlink:type="simple">POD</abbrev>: <abbrev xmlns:xlink="http://www.w3.org/1999/xlink" xlink:title="ocellocular distance" id="ABBRID0EBVBG" xlink:type="simple">OOD</abbrev>: <abbrev xmlns:xlink="http://www.w3.org/1999/xlink" xlink:title="ocello-occipital distance" id="ABBRID0EFVBG" xlink:type="simple">OCD</abbrev> = 12: 17: 21 (the female <abbrev xmlns:xlink="http://www.w3.org/1999/xlink" xlink:title="post-ocellar distance" id="ABBRID0EJVBG" xlink:type="simple">POD</abbrev>: <abbrev xmlns:xlink="http://www.w3.org/1999/xlink" xlink:title="ocellocular distance" id="ABBRID0ENVBG" xlink:type="simple">OOD</abbrev>: <abbrev xmlns:xlink="http://www.w3.org/1999/xlink" xlink:title="ocello-occipital distance" id="ABBRID0ERVBG" xlink:type="simple">OCD</abbrev> = 12: 13: 15); 4) the female <abbrev xmlns:xlink="http://www.w3.org/1999/xlink" xlink:title="petiole length" id="ABBRID0EVVBG" xlink:type="simple">PL</abbrev>: <abbrev xmlns:xlink="http://www.w3.org/1999/xlink" xlink:title="petiole width" id="ABBRID0EZVBG" xlink:type="simple">PW</abbrev>: <abbrev xmlns:xlink="http://www.w3.org/1999/xlink" xlink:title="maximum length of gastral tergum I" id="ABBRID0E4VBG" xlink:type="simple">LT I</abbrev>: <abbrev xmlns:xlink="http://www.w3.org/1999/xlink" xlink:title="maximum width of gastral tergum I" id="ABBRID0EBWBG" xlink:type="simple">WT I</abbrev>: <abbrev xmlns:xlink="http://www.w3.org/1999/xlink" xlink:title="maximum length of hind femur" id="ABBRID0EFWBG" xlink:type="simple">HFL</abbrev>: <abbrev xmlns:xlink="http://www.w3.org/1999/xlink" xlink:title="maximum length of hind tibia" id="ABBRID0EJWBG" xlink:type="simple">HTL</abbrev> = 80: 14: 52: 64: 71: 88 (the female <abbrev xmlns:xlink="http://www.w3.org/1999/xlink" xlink:title="petiole length" id="ABBRID0ENWBG" xlink:type="simple">PL</abbrev>: <abbrev xmlns:xlink="http://www.w3.org/1999/xlink" xlink:title="petiole width" id="ABBRID0ERWBG" xlink:type="simple">PW</abbrev>: <abbrev xmlns:xlink="http://www.w3.org/1999/xlink" xlink:title="maximum length of gastral tergum I" id="ABBRID0EVWBG" xlink:type="simple">LT I</abbrev>: <abbrev xmlns:xlink="http://www.w3.org/1999/xlink" xlink:title="maximum width of gastral tergum I" id="ABBRID0EZWBG" xlink:type="simple">WT I</abbrev>: <abbrev xmlns:xlink="http://www.w3.org/1999/xlink" xlink:title="maximum length of hind femur" id="ABBRID0E4WBG" xlink:type="simple">HFL</abbrev>: <abbrev xmlns:xlink="http://www.w3.org/1999/xlink" xlink:title="maximum length of hind tibia" id="ABBRID0EBXBG" xlink:type="simple">HTL</abbrev> = 69: 11: 41: 50: 60: 70); 5) the ocellus and vertex areas feature dense, midsized to large punctures (the ocellus and vertex area feature dense, fine punctures); 6) the scutum has dense, fine punctures anteriorly, dense and midsized to large punctures medially and posteriorly (the scutum has dense, fine punctures); 7) the petiole lacks a median longitudinal keel ventrally in the female (the petiole has median longitudinal keel); 8) the second recurrent vein ends in the third or interstitial submarginal cell (the second recurrent vein ends in the second submarginal cell).</p></tp:treatment-sec><tp:treatment-sec sec-type="description" id="SECID0EFXBG"><title>Description.</title><p><bold>Female.</bold> Body length 11.0–11.8 mm. Black; mandible and pygidial area apically reddish brown; fore and mid tarsi dark brown. Appressed setae on clypeus golden or silvery, vertex, scutum, scutellum, and metanotum with long, dense, pale yellow pubescence. Setae on mesopleuron, legs, propodeum, and petiole mid length and silvery (Fig. <xref ref-type="fig" rid="F1">1A, B</xref>).</p><fig id="F1" position="float" orientation="portrait"><object-id xmlns:xlink="http://www.w3.org/1999/xlink" content-type="doi" xlink:type="simple">10.3897/zookeys.1224.133244.figure1</object-id><object-id xmlns:xlink="http://www.w3.org/1999/xlink" content-type="arpha" xlink:type="simple">6C488B4A-B3C4-55EC-A180-56C65305E790</object-id><label>Figure 1.</label><caption><p><italic><tp:taxon-name><tp:taxon-name-part taxon-name-part-type="genus" reg="Psen">Psen</tp:taxon-name-part><tp:taxon-name-part taxon-name-part-type="species" reg="fronistriatus">fronistriatus</tp:taxon-name-part></tp:taxon-name></italic> sp. nov., holotype ♀ <bold>A</bold> habitus, dorsal view <bold>B</bold> habitus, lateral view <bold>C</bold> head, frontal view <bold>D</bold> antennae <bold>E</bold> head, pronotum and scutum, dorsal view <bold>F</bold> scutellum, metanotum and propodeum, dorsal view <bold>G</bold> thorax, lateral view <bold>H</bold> propodeum, posterior view <bold>I</bold> left wing <bold>J</bold> pygidial plate, dorsal view. Scale bars: 1 mm.</p></caption><graphic xmlns:xlink="http://www.w3.org/1999/xlink" xlink:href="zookeys-1224-087_article-133244__-g001.jpg" position="float" orientation="portrait" xlink:type="simple" id="oo_1229393.jpg"><uri content-type="original_file" xlink:type="simple">https://binary.pensoft.net/fig/1229393</uri></graphic></fig><p><bold><italic>Head</italic>.</bold> In frontal view, clypeus with dense, fine punctures except margin, mid portion prominent with arch shallow emargination medially, basal 1/2 of clypeal disk moderately convex. <abbrev xmlns:xlink="http://www.w3.org/1999/xlink" xlink:title="head width" id="ABBRID0EEZBG" xlink:type="simple">HW</abbrev>: <abbrev xmlns:xlink="http://www.w3.org/1999/xlink" xlink:title="head length in frontal view" id="ABBRID0EIZBG" xlink:type="simple">HLF</abbrev>: <abbrev xmlns:xlink="http://www.w3.org/1999/xlink" xlink:title="antenna-ocular distance" id="ABBRID0EMZBG" xlink:type="simple">AOD</abbrev>: <abbrev xmlns:xlink="http://www.w3.org/1999/xlink" xlink:title="width of antennal socket" id="ABBRID0EQZBG" xlink:type="simple">WAS</abbrev>: <abbrev xmlns:xlink="http://www.w3.org/1999/xlink" xlink:title="interantennal distance" id="ABBRID0EUZBG" xlink:type="simple">IAD</abbrev> = 102: 78: 10: 8: 14. Mandible bidentate apically, broad, blunt; width basally: medially: apically = 18: 10: 3. Interantennal tooth conspicuous, high, apex obtuse or slightly acute; frontal carina weak and reaching interantennal tooth around median ocellus (Fig. <xref ref-type="fig" rid="F1">1C</xref>). Scape of antennae slightly bent, relative lengths of joints III–XII = 24–26, 16–17, 15–16, 15, 13–14, 12–13, 11–13, 11–12, 11–12, 16–17; joint III ~ 3.4–4.3× as long as wide apically, joint IV with 2.0–2.4×, joint XII with 1.8–1.9× (Fig. <xref ref-type="fig" rid="F1">1D</xref>). Frons shiny with dense, fine to midsized punctures, and below anterior ocellus with weak longitudinal ridges (Fig. <xref ref-type="fig" rid="F1">1C</xref>). In dorsal view, ocellus and vertex area shiny, with dense, midsized to large punctures, interspaces larger than frons; ocellar area not raised, behind postocelli with shallow sulcus, vertex behind postocelli region not raised, occipital carina without longitudinal ridge (Fig. <xref ref-type="fig" rid="F1">1B, E</xref>). <abbrev xmlns:xlink="http://www.w3.org/1999/xlink" xlink:title="head width" id="ABBRID0EI1BG" xlink:type="simple">HW</abbrev>: <abbrev xmlns:xlink="http://www.w3.org/1999/xlink" xlink:title="head length in dorsal view" id="ABBRID0EM1BG" xlink:type="simple">HLD</abbrev>: <abbrev xmlns:xlink="http://www.w3.org/1999/xlink" xlink:title="post-ocellar distance" id="ABBRID0EQ1BG" xlink:type="simple">POD</abbrev>: <abbrev xmlns:xlink="http://www.w3.org/1999/xlink" xlink:title="ocellocular distance" id="ABBRID0EU1BG" xlink:type="simple">OOD</abbrev>: <abbrev xmlns:xlink="http://www.w3.org/1999/xlink" xlink:title="ocello-occipital distance" id="ABBRID0EY1BG" xlink:type="simple">OCD</abbrev> = 102: 36: 12: 17: 21.</p><p><bold><italic>Thorax</italic>.</bold> Scutum with dense, fine punctures anteriorly, dense, midsized to large punctures medially and posteriorly, interspaces 1–2× as wide as diameter of puncture. Admedian lines and notauluses weak, nearly parallel (Fig. <xref ref-type="fig" rid="F1">1F</xref>). Scutellum with dense, fine punctures, metanotum with sparse, microscopic punctures (Fig. <xref ref-type="fig" rid="F1">1F</xref>). Propleuron with five or six short oblique striae, epicnemial areas shiny, with sparse, microscopic punctures, omaulus ending as it becomes ventral and below normally curved backwards. Mesopleura shiny with sparse, microscopic punctures, posteriorly without longitudinal striae (Fig. <xref ref-type="fig" rid="F1">1G</xref>). Mesosternum without acetabular carina, with slightly strong, longitudinal medioventral carina, medially with one or two transverse carinae. Enclosed area of propodeum depressed, bordered by a narrow horizontal area which is distinctly separated from back of propodeum, horizontal area slightly wider on either side of sulcus, laterally with some sturdy oblique longitudinal carinae; propodeal pad with a smooth area, slightly wider on sides and narrower in middle (Fig. <xref ref-type="fig" rid="F1">1F</xref>). Posterior surface of propodeum with sturdy reticulation, medially with deep sulcus reaching enclosed area, upper of sulcus with three or four transverse carinae (Fig. <xref ref-type="fig" rid="F1">1H</xref>). In profile, dorsal surface of propodeum with posterior surface nearly obtuse angle, upper lateral surface of propodeum with oblique, short rugae (Fig. <xref ref-type="fig" rid="F1">1G</xref>). Second recurrent vein ending in third or interstitial submarginal cell (Fig. <xref ref-type="fig" rid="F1">1I</xref>). Hind tibia with a row of long, thick, brownish thorns on outer surface (Fig. <xref ref-type="fig" rid="F1">1B</xref>).</p><p><bold><italic>Gaster</italic>.</bold><abbrev xmlns:xlink="http://www.w3.org/1999/xlink" xlink:title="petiole length" id="ABBRID0EK3BG" xlink:type="simple">PL</abbrev>: <abbrev xmlns:xlink="http://www.w3.org/1999/xlink" xlink:title="petiole width" id="ABBRID0EO3BG" xlink:type="simple">PW</abbrev>: <abbrev xmlns:xlink="http://www.w3.org/1999/xlink" xlink:title="maximum length of gastral tergum I" id="ABBRID0ES3BG" xlink:type="simple">LT I</abbrev>: <abbrev xmlns:xlink="http://www.w3.org/1999/xlink" xlink:title="maximum width of gastral tergum I" id="ABBRID0EW3BG" xlink:type="simple">WT I</abbrev>: <abbrev xmlns:xlink="http://www.w3.org/1999/xlink" xlink:title="maximum length of hind femur" id="ABBRID0E13BG" xlink:type="simple">HFL</abbrev>: <abbrev xmlns:xlink="http://www.w3.org/1999/xlink" xlink:title="maximum length of hind tibia" id="ABBRID0E53BG" xlink:type="simple">HTL</abbrev> = 80: 14: 52: 64: 71: 88. Petiole nearly quadrate in cross section, slightly bent upwards basally, slightly widened backwards, width apically 2.2× basally, dorsally completely smooth (Fig. <xref ref-type="fig" rid="F1">1B, F</xref>). Lateral side with two slender longitudinal carinae and deeply depressed (Fig. <xref ref-type="fig" rid="F1">1B</xref>); ventrally without median longitudinal keel. Gaster shiny, terga with sparse microscopic punctures. Pygidial area elongate-triangular, coriaceous, 1.8–2.1× as long as wide basally, laterally one or two rows of coarse, midsized punctures and stiff bristles, apex truncate, slightly concave in middle, basally not convex (Fig. <xref ref-type="fig" rid="F1">1J</xref>). Sterna smooth.</p><p><bold>Male.</bold> Similar to female, but body slender, smaller, body length 9.0–11.0 mm (Fig. <xref ref-type="fig" rid="F2">2A, B</xref>). Mandible, fore and mid tibiae, and tarsi dark brown. Vertex and scutum with long, dense, palely yellow pubescence (Fig. <xref ref-type="fig" rid="F2">2C</xref>). Gastral sterna III and IV without fasciculate setae on hind margin (Fig. <xref ref-type="fig" rid="F2">2B</xref>). Clypeus mid prominent portion with arch shallow emargination in middle, two triangular protections in both sides; partially covering labrum. Frons shiny with dense, fine to midsized punctures, and below anterior ocellus with indistinct longitudinal ridges (Fig. <xref ref-type="fig" rid="F2">2C</xref>). Ocellar area slightly raised (Fig. <xref ref-type="fig" rid="F2">2A</xref>). Antennae slenderer than female, pedicel partially concealed within scape (Fig. <xref ref-type="fig" rid="F2">2A</xref>); flagellomeres VII–X beneath with linear tyloids; relative lengths of joints III–XIII = 21–24, 18–20, 17–20, 17–20, 17–19, 16–18, 15–16, 17, 16, 15–17, 20–21; joint III ~ 2.6–3.0× as long as wide apically, joint IV 2.1–2.5×, joint XII 1.6–2.0× (Fig. <xref ref-type="fig" rid="F2">2D</xref>). In frontal view, <abbrev xmlns:xlink="http://www.w3.org/1999/xlink" xlink:title="head width" id="ABBRID0EO5BG" xlink:type="simple">HW</abbrev>: <abbrev xmlns:xlink="http://www.w3.org/1999/xlink" xlink:title="head length in frontal view" id="ABBRID0ES5BG" xlink:type="simple">HLF</abbrev>: <abbrev xmlns:xlink="http://www.w3.org/1999/xlink" xlink:title="antenna-ocular distance" id="ABBRID0EW5BG" xlink:type="simple">AOD</abbrev>: <abbrev xmlns:xlink="http://www.w3.org/1999/xlink" xlink:title="width of antennal socket" id="ABBRID0E15BG" xlink:type="simple">WAS</abbrev>: <abbrev xmlns:xlink="http://www.w3.org/1999/xlink" xlink:title="interantennal distance" id="ABBRID0E55BG" xlink:type="simple">IAD</abbrev> = 81: 61: 7: 8: 10; dorsal view, <abbrev xmlns:xlink="http://www.w3.org/1999/xlink" xlink:title="head width" id="ABBRID0EC6BG" xlink:type="simple">HW</abbrev>: <abbrev xmlns:xlink="http://www.w3.org/1999/xlink" xlink:title="head length in dorsal view" id="ABBRID0EG6BG" xlink:type="simple">HLD</abbrev>: <abbrev xmlns:xlink="http://www.w3.org/1999/xlink" xlink:title="post-ocellar distance" id="ABBRID0EK6BG" xlink:type="simple">POD</abbrev>: <abbrev xmlns:xlink="http://www.w3.org/1999/xlink" xlink:title="ocellocular distance" id="ABBRID0EO6BG" xlink:type="simple">OOD</abbrev>: <abbrev xmlns:xlink="http://www.w3.org/1999/xlink" xlink:title="ocello-occipital distance" id="ABBRID0ES6BG" xlink:type="simple">OCD</abbrev> = 81: 32: 11: 15: 16 (Fig. <xref ref-type="fig" rid="F2">2C</xref>). Hind tibia without long, thick, brownish thorns on outer surface (Fig. <xref ref-type="fig" rid="F2">2B</xref>). Petiole ventrally with median longitudinal keel medially and posteriorly, <abbrev xmlns:xlink="http://www.w3.org/1999/xlink" xlink:title="petiole length" id="ABBRID0E56BG" xlink:type="simple">PL</abbrev>: <abbrev xmlns:xlink="http://www.w3.org/1999/xlink" xlink:title="petiole width" id="ABBRID0EDAAI" xlink:type="simple">PW</abbrev>: <abbrev xmlns:xlink="http://www.w3.org/1999/xlink" xlink:title="maximum length of gastral tergum I" id="ABBRID0EHAAI" xlink:type="simple">LT I</abbrev>: <abbrev xmlns:xlink="http://www.w3.org/1999/xlink" xlink:title="maximum width of gastral tergum I" id="ABBRID0ELAAI" xlink:type="simple">WT I</abbrev>: <abbrev xmlns:xlink="http://www.w3.org/1999/xlink" xlink:title="maximum length of hind femur" id="ABBRID0EPAAI" xlink:type="simple">HFL</abbrev>: <abbrev xmlns:xlink="http://www.w3.org/1999/xlink" xlink:title="maximum length of hind tibia" id="ABBRID0ETAAI" xlink:type="simple">HTL</abbrev> = 70: 11: 43: 46: 53: 60. Genitalia large, yellowish brown, gonostyle slender and long, apical portion with inner (or dorsal) 1/2 turned into a semitransparent membrane, outer (or ventral) margin and apex provided with a fringe of sparse long setae (Fig. <xref ref-type="fig" rid="F2">2I–L</xref>). Volsella divided into two branches medially, dorsal and ventral, each roundly curved and united with each other again at base of apical elongate body, cuspis flattened, hollowed ventrally, with apex gently rounded and turned ventrally, slightly produced on inner apical area.</p><fig id="F2" position="float" orientation="portrait"><object-id xmlns:xlink="http://www.w3.org/1999/xlink" content-type="doi" xlink:type="simple">10.3897/zookeys.1224.133244.figure2</object-id><object-id xmlns:xlink="http://www.w3.org/1999/xlink" content-type="arpha" xlink:type="simple">C95975B7-7A17-5505-B036-1945E30EF8EF</object-id><label>Figure 2.</label><caption><p><italic><tp:taxon-name><tp:taxon-name-part taxon-name-part-type="genus" reg="Psen">Psen</tp:taxon-name-part><tp:taxon-name-part taxon-name-part-type="species" reg="fronistriatus">fronistriatus</tp:taxon-name-part></tp:taxon-name></italic> sp. nov. ♂ <bold>A</bold> habitus, dorsal view <bold>B</bold> habitus, lateral view <bold>C</bold> head, frontal view <bold>D</bold> antennae <bold>E</bold> head, pronotum and scutum, dorsal view <bold>F</bold> scutellum, metanotum and propodeum, dorsal view <bold>G</bold> propodeum, posterior view <bold>H</bold> thorax, lateral view <bold>I</bold> male genitalia, dorsal view <bold>J</bold> male genitalia, ventral view <bold>K, L</bold> male genitalia, lateral view. Scale bars: 1 mm.</p></caption><graphic xmlns:xlink="http://www.w3.org/1999/xlink" xlink:href="zookeys-1224-087_article-133244__-g002.jpg" position="float" orientation="portrait" xlink:type="simple" id="oo_1229394.jpg"><uri content-type="original_file" xlink:type="simple">https://binary.pensoft.net/fig/1229394</uri></graphic></fig></tp:treatment-sec><tp:treatment-sec sec-type="distribution" id="SECID0EJCAI"><title>Distribution.</title><p>China (Inner Mongolia, Shaanxi, Yunnan).</p></tp:treatment-sec><tp:treatment-sec sec-type="etymology" id="SECID0EOCAI"><title>Etymology.</title><p>The specific name is derived from two Latin words: <italic>froni</italic> - (= frons) and -<italic>striatus</italic> (= striate), referring to the upper frons weakly striate.</p></tp:treatment-sec></tp:taxon-treatment>
