# Supplementary material for: ﻿Two new species of Psen Latreille, 1796 (Hymenoptera, Apoidea, Crabronidae) from China, with a key to Psen species of China
Source: Zookeys. 2025 Jan 22;1224:87–108. doi: 10.3897/zookeys.1224.133244 (PMC11780322; doi:10.3897/zookeys.1224.133244)
Supplement: XML Treatment for Psen scabrosus [file zookeys.1224.133244-treatment3.xml]

<!DOCTYPE tp:taxon-treatment
  PUBLIC "-//TaxonX//DTD Taxonomic Treatment Publishing DTD v0 20100105//EN" "tax-treatment-NSO.dtd">
<tp:taxon-treatment xmlns:tp="http://www.plazi.org/taxpub"><tp:treatment-meta><kwd-group><label>Taxon classification</label><kwd>
              <named-content content-type="kingdom">Animalia</named-content>
            </kwd><kwd>
              <named-content content-type="order">Hymenoptera</named-content>
            </kwd><kwd>
              <named-content content-type="family">Crabronidae</named-content>
            </kwd></kwd-group><mixed-citation publication-type="journal"><person-group><name><surname>Deng</surname><given-names>Yao</given-names></name><name><surname>Ma</surname><given-names>Li</given-names></name><name><surname>Li</surname><given-names>Qiang</given-names></name></person-group><article-title>﻿Two new species of <italic><tp:taxon-name><tp:taxon-name-part taxon-name-part-type="genus" reg="Psen">Psen</tp:taxon-name-part></tp:taxon-name></italic> Latreille, 1796 (<tp:taxon-name><tp:taxon-name-part taxon-name-part-type="order">Hymenoptera</tp:taxon-name-part></tp:taxon-name>, <tp:taxon-name><tp:taxon-name-part taxon-name-part-type="superfamily">Apoidea</tp:taxon-name-part></tp:taxon-name>, <tp:taxon-name><tp:taxon-name-part taxon-name-part-type="family">Crabronidae</tp:taxon-name-part></tp:taxon-name>) from China, with a key to <italic><tp:taxon-name><tp:taxon-name-part taxon-name-part-type="genus" reg="Psen">Psen</tp:taxon-name-part></tp:taxon-name></italic> species of China</article-title><source>Zookeys</source><day>22</day><month>01</month><year>2025</year><volume>1224</volume><fpage>87</fpage><lpage>108</lpage><pub-id pub-id-type="doi">10.3897/zookeys.1224.133244</pub-id></mixed-citation></tp:treatment-meta><tp:nomenclature><label>﻿</label><tp:taxon-name>
            <object-id xmlns:xlink="http://www.w3.org/1999/xlink" content-type="arpha" xlink:type="simple">43DC1125-1742-577E-B17E-F4D8A5E103FD</object-id>
            <tp:taxon-name-part taxon-name-part-type="genus" reg="Psen">Psen</tp:taxon-name-part>
            <tp:taxon-name-part taxon-name-part-type="species" reg="scabrosus">scabrosus</tp:taxon-name-part>
            <object-id xmlns:xlink="http://www.w3.org/1999/xlink" content-type="zoobank" xlink:type="simple">https://zoobank.org/F238C85C-45D6-478A-B351-E8E595FEAF02</object-id>
          </tp:taxon-name><tp:taxon-status xmlns:xlink="http://www.w3.org/1999/xlink" xlink:type="simple">sp. nov.</tp:taxon-status><xref ref-type="fig" rid="F3">Fig. 3A–H</xref></tp:nomenclature><tp:treatment-sec sec-type="type material" id="SECID0EFEAI"><title>Type material.</title><p><bold><italic>Holotype</italic>.</bold> China • ♀; Guangdong Province, Ruyuan County Nanling National Nature Reserve; <named-content xmlns:xlink="http://www.w3.org/1999/xlink" content-type="dwc:verbatimCoordinates" xlink:type="simple"><named-content content-type="geo-json" specific-use="{&#34;type&#34;:&#34;Point&#34;,&#34;coordinates&#34;:[113.011111,24.937500]}" id="NCID0ETEAI" xlink:type="simple">24°56'15"N, 113°0'40"E</named-content></named-content>; 26.VI–28. IX.2021; 1278 m elev.; collected by Institute of Zoology, Guangdong Academy of Sciences. <bold><italic>Paratype</italic></bold>: China • 1♀; Guangdong Province, Fogan County, Guanyin Mountain; <named-content xmlns:xlink="http://www.w3.org/1999/xlink" content-type="dwc:verbatimCoordinates" xlink:type="simple"><named-content content-type="geo-json" specific-use="{&#34;type&#34;:&#34;Point&#34;,&#34;coordinates&#34;:[113.563611,23.970278]}" id="NCID0E5EAI" xlink:type="simple">23°58'13"N, 113°33'49"E</named-content></named-content>; 15–16.IX.2007; 184 m elev.; collected by Zaifu XU. All types deposited in <abbrev xmlns:xlink="http://www.w3.org/1999/xlink" content-type="institution" xlink:title="Yunnan Agricultural University, Kunming, China" id="ABBRID0EDFAI" xlink:type="simple">YNAU</abbrev>.</p></tp:treatment-sec><tp:treatment-sec sec-type="diagnosis" id="SECID0EIFAI"><title>Diagnosis.</title><p>The new species is similar to <italic><tp:taxon-name><tp:taxon-name-part taxon-name-part-type="genus" reg="Psen">Psen</tp:taxon-name-part><tp:taxon-name-part taxon-name-part-type="species" reg="leclercqi">leclercqi</tp:taxon-name-part></tp:taxon-name></italic> van Lith, 1974, but differs from it and other congeners by the following characteristics (characters of <italic><tp:taxon-name><tp:taxon-name-part taxon-name-part-type="genus" reg="Psen">P.</tp:taxon-name-part><tp:taxon-name-part taxon-name-part-type="species" reg="leclercqi">leclercqi</tp:taxon-name-part></tp:taxon-name></italic> in parentheses): 1) free margin of the clypeus has three teeth, middle tooth small, lateral teeth large (free margin of the clypeus has two arch-shaped teeth); 2) the frons has coarse, midsized to large punctures, which gradually increase in size from the lower frons to the mid-ocellus (the frons up to ocelli is densely striate-punctate, interstices shining, very narrow margin along the oculi with finer and sparser punctures); 3) the vertex behind the postocellus distinctly raised (not distinctly raised); 4) the mid ocellus postero-laterally has reticulate punctures with coarse interstices (with fine, sparse punctures, interstices shiny); 5) the hind tibia has a row of long, thick, brownish thorns on the outer surface only (with row of short thick thorns and thin, long, white spines); 6) the scutellum has dense, large punctures, the diameter of punctures is 2–3× as the width of the interspaces, although medially the puncture diameter as wide as interspaces (the scutellum is somewhat striate-punctate, interstices larger than punctures); 7) antennae dark brown, yellowish brown apically, while segments III–VII reddish beneath (antennae black but underside of scape and of segments II, III, and XII are reddish brown); 8) the thorax is black (the pronotum dorsally and upper part of foreside, pronotal tubercles, anterior corners of scutum, and upper 2/3 of anterior plate of the mesepisternum are reddish brown).</p></tp:treatment-sec><tp:treatment-sec sec-type="description" id="SECID0EEGAI"><title>Description.</title><p><bold>Female.</bold> Body length 13.0–13.6 mm. Black (Fig. <xref ref-type="fig" rid="F3">3A, B</xref>); mandible apically reddish brown; palpi and antennae apically yellowish brown, antennae dark brown but joints III–VII reddish beneath (Fig. <xref ref-type="fig" rid="F3">3C, D</xref>). Fore and mid tibiae and tarsi reddish brown with subsequent parts yellowish brown and inner parts black; tarsi, tegulae, veins of wings, and stigma dark brown; margin of gastral terga yellowish brown (Fig. <xref ref-type="fig" rid="F3">3A, B</xref>). Appressed setae on clypeus golden, frons with less appressed golden pubescence and long erect setae. Long setae on vertex, occiput, collar, posterior margin of pronotum, scutum, scutellum, and metanotum golden (Fig. <xref ref-type="fig" rid="F3">3C–E</xref>). Mid-length setae on mesopleuron, legs, and propodeum palely yellow, prospectus and ventral side of petiole silvery; gaster with very dense, short, golden pubescence (Fig. <xref ref-type="fig" rid="F3">3B</xref>).</p><fig id="F3" position="float" orientation="portrait"><object-id xmlns:xlink="http://www.w3.org/1999/xlink" content-type="doi" xlink:type="simple">10.3897/zookeys.1224.133244.figure3</object-id><object-id xmlns:xlink="http://www.w3.org/1999/xlink" content-type="arpha" xlink:type="simple">C6CF06CE-B74E-5A5E-ABAB-294758635A0B</object-id><label>Figure 3.</label><caption><p><italic><tp:taxon-name><tp:taxon-name-part taxon-name-part-type="genus" reg="Psen">Psen</tp:taxon-name-part><tp:taxon-name-part taxon-name-part-type="species" reg="scabrosus">scabrosus</tp:taxon-name-part></tp:taxon-name></italic> sp. nov., holotype ♀ <bold>A</bold> habitus, dorsal view <bold>B</bold> habitus, lateral view <bold>C</bold> head, frontal view <bold>D</bold> head, pronotum and scutum, dorsal view <bold>E</bold> scutellum, metanotum and propodeum, dorsal view <bold>F</bold> thorax, lateral view <bold>G</bold> propodeum, posterior view <bold>H</bold> pygidial plate, dorsal view. Scale bars: 1 mm.</p></caption><graphic xmlns:xlink="http://www.w3.org/1999/xlink" xlink:href="zookeys-1224-087_article-133244__-g003.jpg" position="float" orientation="portrait" xlink:type="simple" id="oo_1229395.jpg"><uri content-type="original_file" xlink:type="simple">https://binary.pensoft.net/fig/1229395</uri></graphic></fig><fig id="F4" position="float" orientation="portrait"><object-id xmlns:xlink="http://www.w3.org/1999/xlink" content-type="doi" xlink:type="simple">10.3897/zookeys.1224.133244.figure4</object-id><object-id xmlns:xlink="http://www.w3.org/1999/xlink" content-type="arpha" xlink:type="simple">4106ED9C-9F68-548A-86BD-E4ED195CF30E</object-id><label>Figure 4.</label><caption><p>Comparison of midtarsus features of selected species of <italic><tp:taxon-name><tp:taxon-name-part taxon-name-part-type="genus" reg="Psen">Psen</tp:taxon-name-part></tp:taxon-name></italic><bold>A</bold><italic><tp:taxon-name><tp:taxon-name-part taxon-name-part-type="genus" reg="Psen">P.</tp:taxon-name-part><tp:taxon-name-part taxon-name-part-type="species" reg="ater">ater</tp:taxon-name-part></tp:taxon-name></italic> (Olivier, 1792), ventral view <bold>B</bold><italic><tp:taxon-name><tp:taxon-name-part taxon-name-part-type="genus" reg="Psen">P.</tp:taxon-name-part><tp:taxon-name-part taxon-name-part-type="species" reg="ater">ater</tp:taxon-name-part></tp:taxon-name></italic> (Olivier, 1792), lateral view <bold>C</bold><italic><tp:taxon-name><tp:taxon-name-part taxon-name-part-type="genus" reg="Psen">P.</tp:taxon-name-part><tp:taxon-name-part taxon-name-part-type="species" reg="foveicornis">foveicornis</tp:taxon-name-part></tp:taxon-name></italic> Tsuneki, 1982, lateral view <bold>D</bold><italic><tp:taxon-name><tp:taxon-name-part taxon-name-part-type="genus" reg="Psen">P.</tp:taxon-name-part><tp:taxon-name-part taxon-name-part-type="species" reg="shirozui">shirozui</tp:taxon-name-part></tp:taxon-name></italic> Tsuneki, 1966, lateral view <bold>E</bold><italic><tp:taxon-name><tp:taxon-name-part taxon-name-part-type="genus" reg="Psen">P.</tp:taxon-name-part><tp:taxon-name-part taxon-name-part-type="species" reg="shirozui">shirozui</tp:taxon-name-part></tp:taxon-name></italic> Tsuneki, 1966, lateral view <bold>F</bold><italic><tp:taxon-name><tp:taxon-name-part taxon-name-part-type="genus" reg="Psen">P.</tp:taxon-name-part><tp:taxon-name-part taxon-name-part-type="species" reg="bnun">bnun</tp:taxon-name-part></tp:taxon-name></italic> Tsuneki, 1971, ventral view <bold>G</bold><italic><tp:taxon-name><tp:taxon-name-part taxon-name-part-type="genus" reg="Psen">P.</tp:taxon-name-part><tp:taxon-name-part taxon-name-part-type="species" reg="simlensis">simlensis</tp:taxon-name-part></tp:taxon-name></italic> van Lith, 1968, ventral view. Scale bars: 0.5 mm.</p></caption><graphic xmlns:xlink="http://www.w3.org/1999/xlink" xlink:href="zookeys-1224-087_article-133244__-g004.jpg" position="float" orientation="portrait" xlink:type="simple" id="oo_1229396.jpg"><uri content-type="original_file" xlink:type="simple">https://binary.pensoft.net/fig/1229396</uri></graphic></fig><p><bold><italic>Head</italic>.</bold> In frontal view, clypeus with shiny margin, impunctate, free margin sinuate, with three teeth medially, middle tooth small, lateral teeth large; basal 1/2 of clypeal disk moderately convex (Fig. <xref ref-type="fig" rid="F3">3C</xref>). <abbrev xmlns:xlink="http://www.w3.org/1999/xlink" xlink:title="head width" id="ABBRID0ECMAI" xlink:type="simple">HW</abbrev>: <abbrev xmlns:xlink="http://www.w3.org/1999/xlink" xlink:title="head length in frontal view" id="ABBRID0EGMAI" xlink:type="simple">HLF</abbrev>: <abbrev xmlns:xlink="http://www.w3.org/1999/xlink" xlink:title="antenna-ocular distance" id="ABBRID0EKMAI" xlink:type="simple">AOD</abbrev>: <abbrev xmlns:xlink="http://www.w3.org/1999/xlink" xlink:title="width of antennal socket" id="ABBRID0EOMAI" xlink:type="simple">WAS</abbrev>: <abbrev xmlns:xlink="http://www.w3.org/1999/xlink" xlink:title="interantennal distance" id="ABBRID0ESMAI" xlink:type="simple">IAD</abbrev> = 128: 100: 9: 12: 15. Mandible bidentate apically, broad, blunt; width basally: medially: apically = 26: 15: 5. Carina ending below antennae in low triangular tooth, connected with inner side of antennal sclerites by slender carinae, interantennal tooth distinctly high, apex straight or obtuse; frontal carina distinct and reaching interantennal tooth around median ocellus (Fig. <xref ref-type="fig" rid="F3">3C</xref>). Scape of antennae slightly bent, relative lengths of joints III–XII = 29, 21, 18, 18, 16, 16, 15, 15, 16, 23; joint III ~ 2.9× as long as wide apically, joint IV with 1.9×, joint 12 with 2.1×. Frons with coarse, midsized to large punctures, diameter of puncture 2–3× as wide as interspaces; lower 2/3 of frons slightly shiny, punctures gradually increase in size from lower frons to mid ocellus (Fig. <xref ref-type="fig" rid="F3">3C</xref>). In dorsal view, mid ocellus postero-laterally with reticulate punctures, interstices coarse; ocellar area with dense, shallow, large punctures, diameter of puncture approximately as wide as interspaces or slightly more (Fig. <xref ref-type="fig" rid="F3">3D</xref>). Vertex behind ocellus with deep, large punctures, posteriorly coarser and somewhat striate-punctate, diameter of puncture 2–3× as wide as interspaces, interspaces of vertex slightly larger than frons, barely shiny (Fig. <xref ref-type="fig" rid="F3">3D</xref>). Ocellus area not raised, behind postocellus with deep sulcus, vertex behind postocellus region distinctly raised (Fig. <xref ref-type="fig" rid="F3">3B, D</xref>). Occiput with sparse, fine punctures, occipital carina without longitudinal ridge (Fig. <xref ref-type="fig" rid="F3">3B, D</xref>). <abbrev xmlns:xlink="http://www.w3.org/1999/xlink" xlink:title="head width" id="ABBRID0EONAI" xlink:type="simple">HW</abbrev>: <abbrev xmlns:xlink="http://www.w3.org/1999/xlink" xlink:title="head length in dorsal view" id="ABBRID0ESNAI" xlink:type="simple">HLD</abbrev>: <abbrev xmlns:xlink="http://www.w3.org/1999/xlink" xlink:title="post-ocellar distance" id="ABBRID0EWNAI" xlink:type="simple">POD</abbrev>: <abbrev xmlns:xlink="http://www.w3.org/1999/xlink" xlink:title="ocellocular distance" id="ABBRID0E1NAI" xlink:type="simple">OOD</abbrev>: <abbrev xmlns:xlink="http://www.w3.org/1999/xlink" xlink:title="ocello-occipital distance" id="ABBRID0E5NAI" xlink:type="simple">OCD</abbrev> = 128: 48: 18: 17: 36.</p><p><bold><italic>Thorax</italic>.</bold> Scutum densely and coarsely rugose-punctate, diameter of punctures 2× as wide as interspaces, punctures on both sides arranged in longitudinal trend, interspaces slightly shiny medially; anterior 1/2 of admedian lines slightly expended, posteriorly parallel, parapsidal lines and notauluses nearly parallel (Fig. <xref ref-type="fig" rid="F3">3D</xref>). Scutellum with dense, large punctures, diameter of puncture 2–3× as wide as interspaces, but diameter of punctures medially as wide as interspaces. Metanotum with dense, oblique carinae, striate-punctate (Fig. <xref ref-type="fig" rid="F3">3E</xref>). Propleuron with dense, short striae, epicnemial areas densely and finely punctate, omaulus ending as it becomes ventral and below normally curved backwards (Fig. <xref ref-type="fig" rid="F3">3F</xref>). Mesopleura with dense, midsized to large punctures, interspaces smooth and as wide as diameter of puncture, puncture becoming smaller from top down, upper part of posterior margin of mesopleura with long striae more striking, lower part with fine punctures; subalar area with dense, large punctures, diameter of puncture 2.5× as wide as interspaces, hypo-epimeral area densely, largely striate-punctate (Fig. <xref ref-type="fig" rid="F3">3F</xref>). Metapleura shiny, with some upper transverse rugae on posterior 1/2 (Fig. <xref ref-type="fig" rid="F3">3F</xref>). Mesosternum without acetabular carina, with strong, longitudinal medioventral carina; medially with three or four strong transverse carinae. Propodeal enclosure forming a broad triangular shape, enclosed area depressed, shiny, laterally with some longitudinal carinae, medially with irregular carinae; propodeal pad with dense, slender, oblique longitudinal rugae; posterior surface of propodeum with irregular reticulate ridges reaching enclosed area (Fig. <xref ref-type="fig" rid="F3">3G</xref>). In profile, dorsal surface of propodeum together with posterior surface nearly arc-shaped, lateral surface of propodeum with oblique, short rugae and fine punctures (Fig. <xref ref-type="fig" rid="F3">3F</xref>). Second submarginal cell receiving first recurrent vein at approximately medially; second recurrent vein ending in second submarginal cell (Fig. <xref ref-type="fig" rid="F3">3A</xref>). Femora heavy, hind tibia with a row of long, thick, brownish thorns on outer surface (Fig. <xref ref-type="fig" rid="F3">3B</xref>).</p><p><bold><italic>Gaster</italic>.</bold><abbrev xmlns:xlink="http://www.w3.org/1999/xlink" xlink:title="petiole length" id="ABBRID0EUPAI" xlink:type="simple">PL</abbrev>: <abbrev xmlns:xlink="http://www.w3.org/1999/xlink" xlink:title="petiole width" id="ABBRID0EYPAI" xlink:type="simple">PW</abbrev>: <abbrev xmlns:xlink="http://www.w3.org/1999/xlink" xlink:title="maximum length of gastral tergum I" id="ABBRID0E3PAI" xlink:type="simple">LT I</abbrev>: <abbrev xmlns:xlink="http://www.w3.org/1999/xlink" xlink:title="maximum width of gastral tergum I" id="ABBRID0EAQAI" xlink:type="simple">WT I</abbrev>: <abbrev xmlns:xlink="http://www.w3.org/1999/xlink" xlink:title="maximum length of hind femur" id="ABBRID0EEQAI" xlink:type="simple">HFL</abbrev>: <abbrev xmlns:xlink="http://www.w3.org/1999/xlink" xlink:title="maximum length of hind tibia" id="ABBRID0EIQAI" xlink:type="simple">HTL</abbrev> = 80: 17: 77: 87: 82: 70. Petiole nearly quadrate in cross section, slightly bent upwards basally, widened backwards, width apically 1.8× basally, dorsally completely smooth (Fig. <xref ref-type="fig" rid="F3">3B, E</xref>). Lateral side with two slender longitudinal carinae, deeply depressed medially (Fig. <xref ref-type="fig" rid="F3">3B</xref>); ventrally with an indistinct, blunt, median longitudinal keel, two sides with dense, fine punctures. Gastral terga I and II with sparse, microscopic punctures, interspaces 2× as wide as diameter of puncture; terga III and IV with dense, fine punctures medially and posteriorly, interspaces as wide as diameter of puncture, but basally 1/3 of tergum III and basally 1/4 of tergum IV smooth, impunctate. Pygidial area elongate-triangular, polished, 1.7× as long as wide basally, laterally with one or two rows of coarse punctures and stiff bristles, apex truncate, slightly concave medially (Fig. <xref ref-type="fig" rid="F3">3H</xref>). Sterna wholly with sparse, fine punctures except sternum II with dense, fine to midsized punctures.</p><p><bold>Male.</bold> Unknown.</p></tp:treatment-sec><tp:treatment-sec sec-type="distribution" id="SECID0E3QAI"><title>Distribution.</title><p>China (Guangdong).</p></tp:treatment-sec><tp:treatment-sec sec-type="etymology" id="SECID0EBRAI"><title>Etymology.</title><p>The specific name from Latin word: <italic>scabrosus</italic> (= <italic>scabrous</italic>), referring to the head and thorax with large, scabrous punctures.</p></tp:treatment-sec></tp:taxon-treatment>
